# Supplementary material for: Computational Design of α-AsP/γ-AsP Vertical Two-Dimensional Homojunction for Photovoltaic Applications
Source: Nanomaterials (Basel). 2022 May 13;12(10):1662. doi: 10.3390/nano12101662 (PMC9145734; doi:10.3390/nano12101662)
Supplement: Supplementary file 1 [file nanomaterials-12-01662-s001.zip]

Archive with 1 entries (1 files):
- nanomaterials-1686086-supplementary.pdf
